# Supplementary material for: Concentration of Selected Adipokines and Factors Regulating Carbohydrate Metabolism in Patients with Head and Neck Cancer in Respect to Their Body Mass Index
Source: Int J Mol Sci. 2023 Feb 7;24(4):3283. doi: 10.3390/ijms24043283 (PMC9959515; doi:10.3390/ijms24043283)
Supplement: Supplementary file 1 [file ijms-24-03283-s001.zip]

Archive with 1 entries (1 files):
- ijms-2174357-supplementary.pdf
